# Supplementary material for: Illumination of a progressive allosteric mechanism mediating the glycine receptor activation
Source: Nat Commun. 2023 Feb 13;14:795. doi: 10.1038/s41467-023-36471-7 (PMC9925812; doi:10.1038/s41467-023-36471-7)
Supplement: Supplementary file 4 — Source Data [file 41467_2023_36471_MOESM4_ESM.xlsx]

## Sheet: Q219C K143W C41V MTS-TAMRA
Batch 1	n=1	2021-12-15_001						batch = different animal
		glycine (μM)		courant uA		Fluo V		n= different oocyte
		200		-0.1712		-0.0549
		0.1		0		0
		5		0		-0.0172
		25		-0.0139		-0.0317
		200		-0.1355		-0.0435
		1000		-0.5979		-0.0447
		10000		-1.2767		-0.0431
		30000		-1.3543		-0.0413
		30000		-1.3634		-0.0365
		10000		-1.2096		-0.0355
		1000		-0.5468		-0.0281
		200		-0.1485		-0.0193
		25		-0.015		-0.0068		current	fluorescence
		5		-0.0015		-0.0019	EC50	1413	25.98
							nH	1.087	0.7971
	n=2	2021-12-15_007
		glycine (μM)		courant uA		Fluo V
		200		-0.181		-0.0284
		30000		-2.0896		-0.0283
		10000		-1.8222		-0.0285
		10000		-1.8146		-0.028
		1000		-0.8117		-0.0257
		200		-0.2236		-0.0199
		25		-0.0175		-0.0118
		5		-0.0048		-0.0059		current	fluorescence
		200		-0.2329		-0.0169	EC50	2848	16.44
							nH	0.8408	0.8007
batche 2	n=3	2022-01-07_008
		glycine (μM)		courant uA		Fluo V
		200		-0.2736		-0.0264
		0.1		0		0
		5		0		-0.0062
		25		-0.0096		-0.0132
		200		-0.2052		-0.0202
		1000		-0.796		-0.0191
		10000		-1.5536		-0.0196
		30000		-1.6474		-0.0191
		30000		-1.5541		-0.017
		10000		-1.3867		-0.0155
		1000		-0.6033		-0.0123
		200		-0.1436		-0.0096
		25		-0.0068		-0.0037
		5		0		-0.0017		current	fluorescence
		0.1		0		0	EC50	1295	26.88
							nH	1.099	0.8282
batch 3	n=4	2021-01-14_007
		glycine (μM)		courant uA		Fluo V
		200		-0.3371		-0.0248
		0.1		0		0
		25		-0.0589		-0.0146
		200		-0.2403		-0.0223
		1000		-0.9547		-0.0208
		10000		-1.6904		-0.0184
		30000		-1.8729		-0.0205
		200		-0.231		-0.0159
		25		0		-0.0083
		5		0		-0.0027		current	fluorescence
							EC50	1268	18.44
							nH	0.9478	1.271
	n=5	2021-01-15_003
		glycine (μM)		courant uA		Fluo V
		200		-0.1778		-0.0065
		0.1		0		0
		5		0		-0.0016
		25		-0.0072		-0.0044
		200		-0.1745		-0.0066
		1000		-0.7316		-0.0066
		10000		-1.2722		-0.0064
		30000		-1.2814		-0.0065
		30000		-1.3032		-0.006
		10000		-1.197		-0.0062
		1000		-0.6595		-0.0061
		200		-0.1296		-0.0058
		25		-0.0053		-0.0031
		5		0		-0.0011		current	fluorescence
		0.1		0		0	EC50	881.6	17.11
							nH	1.348	1.125

## Sheet: exponential fit data
risetime
	current tau (s)							fluorescence tau (s)
5								3.32007	14.6562	6.7788		3.63109
25	3.76267	5.14055		7.88737				2.12157	3.37264	2.69704	1.75903	2.22013
200	2.22992	4.05533	8.91139	4.64718	2.7092			0.679845	0.973663	1.86972	1.8434	0.723989
500	2.1964	2.5948	3.71236	2.10078	1.71888			0.676085	0.505567	1.08384	0.569283	0.573969
5000	1.32127	1.55381	1.39765	1.02344	0.920286			0.406508	0.423419	0.583108	0.400858	0.34086
30000	0.916749	1.96521		1.45394	0.836209			0.508434	0.727978		0.370324	0.444881
decay time
	current tau (ms)							fluorescence tau (ms)
5								2.15347	8.65686		2.63699
25	2.22663	2.50094	2.6704	1.40725				2.47448	1.45033	3.70278	5.8595	2.93301
200	1.93616	2.74351	3.25148	4.91347	1.55298			4.60607	3.20015	5.51229	8.54924	3.13815
500	2.43074	6.49688	4.24127	6.24157	1.96587			5.69468	3.1001	7.04541	8.19315	5.24174
5000	4.57123	10.4725	8.22756	15.6394	3.31438			9.86128	7.65346	10.9626	31.6708	10.3833
30000	5.83134	14.9541	11.4889	33.5833	4.02818			13.3385	8.43277	18.7049	13.6395	81.6435

## Sheet: R271C C41V MTSR
batche 1	n=1	2022-09-28_0009
		gly uM		courant uA		Fluo V
		30000		-2.6547		0.0452
		10000		-2.3329		0.0282
		5000		-2.0252		0.0191
		500		-0.8502		0.0038
		50		-0.12276		0
		10		-0.0118		0
		50		-0.0577		0
		500		-0.7544		0.0025
		5000		-1.8905		0.0094		current	fluorescence
		10000		-2.1086		0.0104	EC50	1536	9197
		30000		-2.3875		0.0097	nH	0.8317	0.8349
	n=2	2022-09-28_0010
		gly uM		courant uA		Fluo V
		30000		-2.1268		0.0132
		10000		-1.8254		0.0103
		5000		-1.6766		0.0082
		500		-0.4212		0.002
		50		-0.0366		0
		10		-0.0031		0
		50		-0.0155		0
		500		-0.4449		0.0012
		5000		-1.9713		0.0058		current	fluorescence
		10000		-2.2511		0.0061	EC50	2036	3434
		30000		-2.5968		0.0075	nH	1.091	0.9471
	n=3	2022-09-28_0013
		gly uM		courant uA		Fluo V
		30000		-2.0981		0.0048
		10000		-1.7919		0.0038
		5000		-1.5028		0.0033
		50		-0.0238		0
		500		-0.2943		0.0004
		10		-0.0059		0
		50		-0.0187		0
		500		-0.3055		0.0003
		5000		-1.6867		0.0024		current	fluorescence
		10000		-1.9673		0.003	EC50	2481	2682
		30000		-2.2394		0.003	nH	1.166	1.374
batche 2	n=4	2022-10-10_0015
		gly uM		courant uA		Fluo V
		30000		-1.5352		0.0025
		10000		-1.2781		0.0025
		5000		-0.9982		0.0016
		500		-0.0819		0.0007
		50		-0.0032		0
		10		0		0
		0.1		0		0
		10		0		0
		50		-0.0012		0
		500		-0.0748		0.0006
		5000		-1.1979		0.0032
		10000		-1.4692		0.003		current	fluorescence
		30000		-1.7147		0.0035	EC50	3344	1675
							nH	1.492	1.126
	n=5	2022-10-10_0014
		gly uM		courant uA		Fluo V
		30000		-1.4061		0.0027
		10000		-1.0644		0.002
		5000		-0.7474		0.0014
		500		-0.0865		0
		50		-0.0119		0
		10		0		0
		0.1		0		0
		10		0		0
		50		-0.0077		0
		500		-0.0686		0
		5000		-0.9709		0.0018		current	fluorescence
		10000		-1.4034		0.0023	EC50	4920	5600
		30000		-1.7261		0.0033	nH	1.345	1.358

## Sheet: R271C C41V Taurine MTSR
batche 1	n=1	2022-09-24_00018
		tau	x (min)	courant uA	1	Fluo V
		Gly 30000	4.6616	-2.0413	-0.0563	0.0168
		10000	7.51563	-0.1206	-0.0563	0.0014
		30000	8.997	-0.1736	-0.0563	0.0015
		50000	11.1715	-0.1782	-0.0563	0.0017
		5000	13.6994	-0.0563	-0.0563	0.0008		current	fluorescence
		500	15.5341	-0.0096	-0.0563	0	EC50	7275	5017
		50	16.9067	0	-0.0563	0	nH	2.1	2.621
	n=2	2022-09-29-0002
		tau	x (min)	courant uA	1	Fluo V
		gly 30000	0.62053	-2.5292	-0.0947	0.0154
		50000	4.4933	-0.2368	-0.0947	0.0033
		30000	6.65307	-0.1994	-0.0947	0.0034
		10000	8.6639	-0.1512	-0.0947	0.0028
		5000	10.6747	-0.1034	-0.0947	0.0019
		500	12.4621	-0.0269	-0.0947	0.0008
		50	14.4729	-0.0025	-0.0947	0
		gly30000	15.5652	-1.1569	-0.0947	0.0114
		50	19.1152	-0.0028	-0.0947	0
		500	20.2323	-0.021	-0.0947	0.0004
		5000	21.3246	-0.086	-0.0947	0.002
		10000	23.1616	-0.1242	-0.0947	0.0024
		30000	25.4952	-0.1994	-0.0947	0.0032		current	fluorescence
		50000	27.8287	-0.238	-0.0947	0.003	EC50	21243	3694
							nH	0.7083	0.8892
	n=3	2022-09-29-0003
		tau	x (min)	courant uA	1	Fluo V
		gly 30000	1.3105	-1.9111	-0.0317	0.0048
		50	4.54153	0	-0.0317	0
		500	5.78423	-0.0072	-0.0317	0.0004
		5000	7.27547	-0.0329	-0.0317	0.0009
		10000	8.67633	-0.047	-0.0317	0.0014
		30000	10.4613	-0.0612	-0.0317	0.0013
		50000	12.2689	-0.068	-0.0317	0.0015
		gly30000	14.6639	-2.254	-0.0317	0.0045
		50000	17.5109	-0.086	-0.0317	0.0012
		30000	19.0247	-0.077	-0.0317	0.0011
		10000	20.7871	-0.0502	-0.0317	0.0008
		5000	22.7076	-0.0305	-0.0317	0.0005		current	fluorescence
		500	24.1989	-0.0059	-0.0317	0	EC50	9717	4385
		50	25.2	0	-0.0317	0	nH	0.9283	0.9437
batche 2	n=4	2022-01-10-004
		gly	x (min)	courant uA	1	Fluo V
		gly 30000	0.8049	-1.3667	-0.0062	0.0169
		50000	2.06877	-0.0147	-0.0062	0.003
		30000	3.0958	-0.0161	-0.0062	0.0021
		10000	4.13067	-0.0074	-0.0062	0.0016
		5000	5.04173	-0.0042	-0.0062	0
		500	5.6	0	-0.0062	0
		50	6	0	-0.0062	0
		10000	7.10263	-0.005	-0.0062	0.0019
		30000	7.81027	-0.0087	-0.0062	0.0023		current	fluorescence
		50000	8.63287	-0.012	-0.0062	0.0027	EC50	13022	8911
							nH	1.252	1.1
	n=5	2022-10-10-005
		gly	x (min)	courant uA	1	Fluo V
		gly 30000	1.06663	-2.014	-0.00515	0.0244
		50000	2.51613	-0.0072	-0.00515	0.0059
		30000	3.48247	-0.0074	-0.00515	0.0042
		10000	4.69497	-0.0062	-0.00515	0.0028
		5000	5.53367	-0.0025	-0.00515	0
		500	6.17183	0	-0.00515	0
		50	6.40887	0	-0.00515	0
		10000	7.4937	-0.0041	-0.00515	0.0032
		30000	8.23213	-0.0091	-0.00515	0.0039		current	fluorescence
		50000	8.91587	-0.013	-0.00515	0.0038	EC50	13603	8213
		gly 30000	10.0372	-0.18365	-0.00515	0.0125	nH	1.231	1.236

## Sheet: Q219C K143W V280M C41V TAMRA
batche 1	n=1	2022-09-24_0007
		gly		courant uA
		200		-0.3897
		1000		-0.4744
		25		-0.3572
		5		-0.2818
		0.1		-0.0479
		0.1		-0.0524
		5		-0.1933
		25		-0.273
		200		-0.3875	EC50	6.769
		1000		-0.4512	nH	0.4967
	n=2	2022-09-24_0009
		gly		courant uA
		0.1		-0.0377
		25		-0.3375
		200		-0.423
		200		-0.6065
		1000		-0.5707
		1000		-0.6826
		200		-0.4957
		25		-0.2783
		5		-0.2092	EC50	65.54
		0.1		-0.04381	nH	0.4472
	n=3	2022-09-24_0009	11
		gly		courant uA
		0.1		0
		5		-0.1608
		25		-0.239
		200		-0.4388
		1000		-0.4507	EC50	21.15
		25		-0.228	nH	0.6725
batche 2	n=5
		08-06-2020-0014
		Glycine uM		courant uA
		200		-0.6038
		25		-0.4297
		5		-0.3765
		0.1		-0.0414
		200		-0.5061	EC50	2.356
					nH	0.7086
	n=5	08-06-2020-0015
		Glycine uM		courant uA
		200		-0.777
		25		-0.5817
		5		-0.535
		0.1		-0.1254
		200		-0.8681
		500		-0.9918	EC50	18.15
					nH	0.3952

## Sheet: Q219C K143W R271Q C41V TAMRA
batch 1	n=1	02-06-2020 0007
		Glycine uM				Fluo V
		200				-19
		25				-7.3
		5				-4.4
		0.1				0
		200				-21.8
		500				-25.9
		5000				-26.5
		30000				-28.4	EC50	92.16
		200				-16.8	nH	0.8598
	n=2	02-06-2020 0008
		200				-26
		0.1				0
		5				-2.7
		25				-9
		200				-20.1
		500				-24
		5000				-29.5
		30000				-31.8	EC50	118.5
		200				-18.6	nH	0.705
	n=3	02-06-2020 0009
		Glycine mM				Fluo V
		200				-15.4
		0.1				0
		5				-2
		25				-4.6
		200				-12.9
		500				-13.8
		5000				-19.1
		30000				-19.9
		200				-11.6	EC50	184.3
							nH	0.6569
batch 2	n=4	2021-09-10
		Gly uM				Fluo V
		200				-0.0523
		5				-0.007
		25				-0.0192
		200				-0.0478
		500				-0.0546
		5000				-0.0633
		10000				-0.0654
		30000				-0.0671	EC50	129.8
		200				-0.0355	nH	0.6959
	N=5	2021-09-10
		Gly uM				Fluo V
		200				-0.0602
		30000				-0.0746
		10000				-0.0715
		5000				-0.0665
		500				-0.053
		200				-0.0406
		25				-0.0132
		5				-0.003	EC50	80.09
		200				-0.0324	nH	0.9856
	N=6	2021-09-10
		Gly uM				Fluo V
		200				-0.0704
		30000				-0.0989
		10000				-0.0928
		5000				-0.0922
		500				-0.0701
		200				-0.0507
		25				-0.0156
		5				-0.0039	EC50	103.7
		200				-0.0386	nH	0.9584

## Sheet: Q219C K143W C41V N61D N46D TAMR
batche 1	n=1	2021-04-30 0010
		Gly uM		courant uA		Fluo V
		2000		-0.0113		-0.0073
		2000		-0.0116		-0.007
		30000		-0.249		-0.0076
		10000		-0.1227		-0.0076
		2000		-0.0146		-0.0058
		500		-0.002		-0.0034
		100		0		-0.0009
		25		0		-0.0003	EC50	17529	485.5
		2000		-0.0241		-0.0049	nH	1.505	1.169
	n=2	2021-04-30 0011
		Gly uM		courant uA		Fluo V
		2000		-0.0113		-0.0058
		2000		-0.0137		-0.0055
		30000		-0.3033		-0.0061
		10000		-0.1151		-0.0061
		2000		-0.0162		-0.0049
		500		-0.0015		-0.0024
		100		-0.0006		-0.0006
		25		0		-0.0003	EC50	38379	585.1
		2000		-0.0214		-0.004	nH	1.337	1.253
batche 2	N=3	2021-10-22	4
		Gly uM		courant uA		Fluo V
		500				-0.0051
		100				-0.0005
		25		0		0
		500				-0.0034
		2000		-0.0064		-0.0075
		10000		-0.064		-0.0104
		30000		-0.1538		-0.0105
		500		-0.0029		-0.0016
		30000		-0.1513		-0.0092
		10000		-0.0938		-0.0066
		2000		-0.0207		-0.0036	EC50	14513	1920
		500		-0.0049		-0.0014	nH	1.363	0.9105
batche 3	n=4	2021-11-06	14
		Gly uM		courant uA		Fluo V
		30000		-0.2662		-0.0149
		10000		-0.0899		-0.0123
		2000		-0.0099		-0.0086
		500		-0.0008		-0.0033
		100		0		0
		25		0		0
		100		0		0
		500		-0.0016		-0.0024
		2000		-0.0124		-0.0062
		10000		-0.1163		-0.01	EC50	26063	1592
		30000		-0.326		-0.0103	nH	1.503	1.157
	N=5	2021-11-06
			16
		Glycine uM		courant uA		Fluo V
		30000		-0.5135		-0.0259
		10000		-0.2661		-0.0224
		2000		-0.0382		-0.0127
		500		-0.003		-0.0035
		100		0		-0.0006
		25		0		0
		100		0		0
		500		-0.0032		-0.0037
		2000		-0.0343		-0.0097
		10000		-0.1736		-0.0186	EC50	18663	2560
		30000		-0.4381		-0.0204	nH	1.348	1.114
		ΔFmax/Fmax (%)	ΔFmax/ΔImax (%)
		7.94492	3.05221
		12.8352	2.01121
		6.82852	6.45384
		35.1149	4.3784
		13.22	4.85014
	mean	15.1887	4.14916
	SEM	5.14214	0.762549

## Sheet: Q219C K143W C41V taurine TAMRA
batche 1	n=1	2021-09-17	3
		taurine uM		courant uA		Fluo V
		30000 gly		-2.3193		-0.0449
		30000		-0.0449		-0.0394
		5000		-0.0442		-0.0366
		500		-0.0242		-0.0276
		200		-0.0132		-0.021
		25		-0.0006		-0.0046		current	fluorescence
		5		0		0	EC50	406.1	135.3
		30000 gly		-1.8801		-0.0279	nH	1.262	1.036
batche 2	n=2	2021-09-20	1
		taurine uM		courant uA		Fluo V
		30000 gly		-1.3865		-0.0294
		30000		-0.0224		-0.0289
		5000		-0.0145		-0.0246
		500		-0.0033		-0.0199
		200		-0.0031		-0.0153
		25		0		-0.0033
		5		0		-0.0007
		5		0		-0.0007
		25		0		-0.0034
		200		-0.0034		-0.0113
		500		-0.0045		-0.0137
		5000		-0.0103		-0.0174		current	fluorescence
		30000		-0.023		-0.018	EC50	17836	150.1
		30000 gly		-1.4989		-0.019	nH	0.6001	0.9227
	n=3	2021-09-20	4
		taurine uM		courant uA		Fluo V
		30000 gly		-2.1612		-0.0351
		5		0		-0.0014
		25		-0.0025		-0.0117
		200		-0.0068		-0.0188
		500		-0.0142		-0.0215
		5000		-0.0595		-0.0251
		30000 gly		-2.321		-0.0289
		30000		-0.1104		-0.0245
		30000		-0.1153		-0.0212
		5000		-0.0679		-0.0168
		500		-0.0181		-0.0114
		200		-0.0089		-0.0085
		25		-0.0016		-0.0028		current	fluorescence
		5		0		0	EC50	7058	142.8
		30000 gly		-2.5453		-0.0155	nH	0.7979	0.6755
	n=4	2021-09-20	5
		taurine uM		courant uA		Fluo V
		30000 gly		-1.4968		-0.0198
		5		0		-0.002
		25		-0.0008		-0.0082
		200		-0.0026		-0.0144
		500		-0.0056		-0.0166
		5000		-0.0204		-0.0184
		30000		-0.0318		-0.0182
		30000		-0.0343		-0.0185
		5000		-0.0201		-0.0168
		500		-0.0052		-0.0134
		200		-0.0024		-0.0092
		25		0		-0.003		current	fluorescence
		5		0		0	EC50	5041	91.25
		30000 gly		-1.8514		-0.0139	nH	0.8247	0.8168
batche 3	n=5	2021-10-01	5
		taurine uM		courant uA		Fluo V
		30000 gly		-1.9064		-0.0519
		5		0		-0.0024
		25		-0.001		-0.0151
		200		-0.0018		-0.0339
		500		-0.0045		-0.0375
		5000		-0.0115		-0.0411		current	fluorescence
		30000		-0.0194		-0.0399	EC50	9524	63.32
		30000 gly		-1.9654		-0.0356	nH	0.6207	0.9214
	N=6	2021-10-01	3
		taurine uM		courant uA		Fluo V
		30000 gly		-1.9495		-0.0226
		5		0		-0.0016
		25		-0.0026		-0.0091
		200		-0.0028		-0.0158
		500		-0.005		-0.0171
		5000		-0.0119		-0.019		current	fluorescence
		30000		-0.0164		-0.0189	EC50	4087	44.01
		30000 gly		-1.8236		-0.017	nH	0.5664	0.8786

## Sheet: Q219C K143W C41V b-ala TAMRA
batche 1	n=1	2021-08-12	10
		[bAla] uM		courant uA		Fluo V
		gly 30000		-1.6447		-0.0225
		gly 30000		-1.6717		-0.0197
		5		0		-0.0073
		25		-0.0005		-0.0134
		200		-0.0304		-0.0189
		500		-0.0557		-0.0166
		5000		-0.1148		-0.0161		current	fluorescence
		30000		-0.131		-0.0132	EC50	648.5	9.371
		gly 30000		-1.9107		-0.0093	nH	1.025	1.041
	n=2	2021-08-13	8
		[bAla] uM		courant uA		Fluo V
		gly 30000		-0.4584		-0.0044
		gly 30000
		5		0		-0.0005
		25		-0.0009		-0.002
		200		-0.003		-0.0034
		500		-0.0092		-0.004
		5000		-0.0166		-0.0043
		30000		-0.0266		-0.0043		current	fluorescence
		gly 30000		-0.6956		-0.0042	EC50	3099	38.24
							nH	0.6124	0.8525
	n=3	2021-08-13	10
		[bAla] uM		courant uA		Fluo V
		gly 30000		-0.626		-0.0039
		gly 30000		-0.6786		-0.0036
		5		0		-0.0015
		25		-0.0013		-0.0022
		200		-0.0059		-0.0034
		500		-0.0338		-0.0036		current	fluorescence
		5000		-0.0419		-0.0036	EC50	360.2	13.05
		30000		-0.0542		-0.0036	nH	3.169	0.6494
		gly 30000		-0.8509		-0.0033
	n=4	2021-08-13	13
		[bAla] uM		courant uA		Fluo V
		gly 30000		-0.913		-0.0142
		gly 30000		-0.9781		-0.0139
		5		0		-0.0067
		25		-0.0107		-0.0071
		200		-0.0151		-0.0116
		500		-0.0283		-0.0122
		5000		-0.0765		-0.0126		current	fluorescence
		30000		-0.0916		-0.0126	EC50	1345	12.37
		gly 30000		-1.1868		-0.0114	nH	0.8513	0.4536
batche 2	n=7	2021-09-13	4
		[bAla] uM		courant uA		Fluo V
		30000 gly		-1.6497		-0.0548
		30000		-0.0887		-0.0527
		5000		-0.0612		-0.0436
		500		-0.021		-0.0419
		200		-0.0107		-0.0342
		25		-0.0013		-0.0165		current	fluorescence
		5		0		-0.0029	EC50	3188	42.36
		30000 gly		-1.7196		-0.0385	nH	0.7775	0.9511
	n=8	2021-09-13	8
		[bAla] uM		courant uA		Fluo V
		30000 gly		-1.5922		-0.0189
		30000		-0.0693		-0.0176
		5000		-0.0601		-0.0157
		500		-0.0263		-0.0134
		200		-0.0153		-0.0116
		25		-0.0037		-0.0059		current	fluorescence
		5		-0.0017		-0.0013	EC50	1054	31.64
		30000 gly		-1.8638		-0.0124	nH	0.8702	1.029

## Sheet: Q219C K143W C41V gly+prop TAMRA
batch 1	n=1	2022-07-29	3
		glycine		courant uA		Fluo V
		Prop		0		0
		200		-0.1835		-0.022
		0.1		0		0
		25		-0.0241		-0.0161
		200		-0.2726		-0.0288
		1000		-0.7411		-0.0314		current	fluorescence
		3000		-0.8282		-0.0293	EC50	346.1	21.46
		5000		-0.842		-0.0281	nH	1.803	0.9144
batch 2	n=2	2022-08-04	0
		glycine		courant uA		Fluo V
		prop		0		0
		200		-2.1277		-0.0162
		1000		-2.359		-0.0146
		3000		-2.359		-0.014
		5000		-2.132		-0.014
		200		-1.6998		-0.0137
		25		-0.4083		-0.011
		0.1		0		-0.0012
		25		-0.4276		-0.0101
		1000		-2.1283		-0.0137		current	fluorescence
		3000		-2.1509		-0.0125	EC50	90.96	3.821
		5000		-2.1301		-0.0125	nH	1.15	0.7147
	n=3	2022-08-04	2
		glycine		courant uA		Fluo V
		prop		0		0
		200		-1.7573		-0.0072
		1000		-1.9655		-0.0067
		3000		-1.9147		-0.0058
		200		-1.7695		-0.0065
		25		-0.3185		-0.0052
		0.1		0		0
		25		-0.2779		-0.0042
		200		-1.7914		-0.006
		1000		-1.9671		-0.006		current	fluorescence
		5000		-2.5162		-0.0061	EC50	70.31	20.33
		200		-2.1099		-0.0056	nH	1.736	5.584
	n=4	2022-08-04	7
		gly		courant uA		Fluo V
		prop		0
		200		-1.1643		-0.0067
		0.1		0		0
		25		-0.0667		-0.0038
		200		-1.0088		-0.0055
		1000		-2.2387		-0.007
		3000		-2.6953		-0.0073
		5000		-2.6325		-0.0073
		200		-1.8289		-0.0074
		25		-0.2637		-0.0047		current	fluorescence
		0.1		0		0	EC50	220.6	16.84
		200		-1.8918		-0.0063	nH	1.145	0.8006
	n=5	2022-08-04	9
		gly		courant uA		Fluo V
		prop
		200		-0.869		-0.0452
		1000		-2.1539		-0.0457
		3000		-2.5551		-0.0434
		5000		-2.6232		-0.0405
		200		-1.6855		-0.037
		25		-0.1979		-0.0206
		0.1		0		0
		0.1		0		0
		25		-0.481		-0.0187
		200		-2.729		-0.0269
		1000		-3.0492		-0.0302
		3000		-3.2224		-0.0292		current	fluorescence
		5000		-3.1435		-0.028	EC50	199	21.86
		200		-2.3056		-0.021	nH	1.098	0.9351
	n=6	2022-08-04	10
		gly		courant uA		Fluo V
		prop
		200		-0.9436		-0.015
		0.1		0		0
		25		-0.0597		-0.0092
		200		-1.423		-0.0126
		1000		-2.1769		-0.0122
		3000		-2.5254		-0.0118
		5000		-2.6127		-0.0118
		5000		-2.6696		-0.0116
		3000		-2.7532		-0.0111
		1000		-2.4771		-0.0108		current	fluorescence
		200		-1.6702		-0.0095	EC50	192.5	14.63
		25		-0.1189		-0.0064	nH	1.351	1.442

[truncated: 3 more sheets: Q219C K143W C41V, WT MTS-TAMRA, V41C MTS-TAMRA]
